# Supplementary material for: Characterization of Depressive Symptom Trajectories in Women between Childbirth and Diagnosis
Source: J Pers Med. 2022 Mar 28;12(4):538. doi: 10.3390/jpm12040538 (PMC9030055; doi:10.3390/jpm12040538)
Supplement: Supplementary file 1 [file jpm-12-00538-s001.zip]

Archive with 1 entries (1 files):
- jpm-1604417-supplementary.pdf
